# Supplementary material for: Chemoprophylactic Assessment of Combined Intranasal SARS-CoV-2 Polymerase and Exonuclease Inhibition in Syrian Golden Hamsters
Source: Viruses. 2023 Oct 27;15(11):2161. doi: 10.3390/v15112161 (PMC10675045; doi:10.3390/v15112161)
Supplement: Supplementary file 1 [file viruses-15-02161-s001.zip]

Archive with 1 entries (1 files):
- viruses-2689115-supplementary.pdf
